# Supplementary material for: Propionibacterium acnes biofilm is present in intervertebral discs of patients undergoing microdiscectomy
Source: PLoS One. 2017 Apr 3;12(4):e0174518. doi: 10.1371/journal.pone.0174518 (PMC5378350; doi:10.1371/journal.pone.0174518)
Supplement: S1 File — (XLSX) [file pone.0174518.s001.xlsx]

## Sheet: Data
Administrative & Clinical							Disc Segment Information									Pain Scoring					Microbiology Sample Intake and Homogenization (RU and St. Anne's)						Microbiology Culture Results						MLST8 Typing (Data Input)						Microscopy (Data Input)
Data Input Administrative				Data Input Clinical			Data Input		Formulas							Data Input (Pre-Surgical Pain Scores, ~1-3 days prior to procedure)					Data Input (Sample Processing)		Fomulas (for Homogenization)				Data Input			Formulas			Data Input						Processing		SYTO-9		FISH
Hospital	Patient Count	Gender "M/F"	Age	Prior epidural steroid injection "Y"	Previous Surgery at Index Level "Y"	Previous Surgery at Other Level "Y"	Herniation: P=Protrusion E=Extrusion S=Sequestration N=Not present	Disc Segment(s) L1/2, L2/3 L3/4, L4/5 L5/6, L5/S1	Disc L1/2 "Y"	L2/3 "Y"	Disc L3/4 "Y"	Disc L4/5 "Y"	Disc L5/6 "Y"	Disc L5/S1 "Y"	Total Discs	Back pain (months)	Φ NRS Back	Leg pain (months)	Φ NRS legs	Oswesty Score	Fresh/Frozen Disc Tissue	Sample Weight (grams)	Method Stomacher Mortar/Pestle	Volume (ml)	Plating Volume (µl)	Cultivation Period (days)	Microbiology Culture Results	P. acnes Colony Count	Other bacteria Colony Count	MALDI-TOF or Biochem	P. acnes CFU/g	Other bacteria CFU/g	IA1	IA2	IB	IC	II	III	Sample Disposition	Sample Description	Bacteria observed	Biofilm observed	P. acnes Observed	Biofilm observed
1	2	4	5	6	7	8	9	10	11	12	13	14	15	16	17	19	20	21	22	23	25	27	28	29	30	31	32	33	34	35	36	37	38	39	40	41	42	43	44	46	47	48	49	50
16 Brno	217	M	38				E	L5/S1						Y	1	6	6	4	5	46	Fresh	1150	Stomacher	5.75	100	14	S. pasteuri (CoNS)		6	MALDI-TOF		300
16 Brno	218	M	44				P	L5/S1						Y	1	48		24		24	Fresh	310	Stomacher	3.1	100	14
16 Brno	219	M	42				S	L5/S1						Y	1	1	9	1	9	58	Fresh	950	Stomacher	9.5	100	14													Completed	None	No	No	No	No
16 Brno	220	F	53	Y			P	L4/5				Y			1	18	5	12	5	30	Fresh	70	Stomacher	3.1	100	14
16 Brno	225	F	48				P	L3/4			Y				1	12	3	12	5	38	Fresh	700	Stomacher	4	100	14
16 Brno	226	M	65			Y	E	L3/4			Y				1	5	7.5			46	Fresh	1070	Stomacher	4	100	14	P. acnes	3		MALDI-TOF	112.15
16 Brno	227	M	61				E	L2/3		Y					1	11	5	11	4	44	Fresh	1180	Stomacher	4	100	14
16 Brno	228	F	61				E	L3/4			Y				1					78	Fresh	1680	Stomacher	4	100	14	S. unspecified (CoNS)		4	MALDI-TOF		95.2381
16 Brno	229	F	33				E	L5/S1						Y	1	9	6	1	4	32	Fresh	270	Stomacher	4	100	14
16 Brno	231	F	61				S	L4/5				Y			1	120	6.5	2	6.5	71	Fresh	1280	Stomacher	4	100	14	P. acnes	3		MALDI-TOF	93.75
16 Brno	232	M	69		Y		E	L4/5,L5/S1				Y		Y	2					37.7	Fresh	550	Stomacher	4	100	14
16 Brno	233	F	52				S	L4/5				Y			1	1	7	0.5	7	62	Fresh	2480	Stomacher	4	100	14	P. acnes	68		MALDI-TOF	1096.77		1						Completed	P. acnes only	Yes	Yes	No	No
16 Brno	234	F	51			Y	E	L3/4,L4/5			Y	Y			2	7	7.5	8	7.5	60	Fresh	1320	Stomacher	4	100	14
16 Brno	235	M	26				E	L5/S1						Y	1	1	5.5	0.5	3	32	Fresh	240	Stomacher	4	100	14
16 Brno	236	F	38				S	L5/S1						Y	1	3	4	2	4	38	Fresh	1070	Stomacher	4	100	14													Completed	None	No	No	No	No
16 Brno	237	F	74				S	L4/5				Y			1						Fresh	900	Stomacher	4	100	14
16 Brno	239	F	48				E	L4/5,L5/S1				Y		Y	2	5	5	5	3	32	Fresh	1380	Stomacher	4	100	14
16 Brno	240	M	27				E	L5/S1						Y	1	2	5	1	6	48	Fresh	540	Stomacher	4	100	14	P. acnes	1		MALDI-TOF	74.0741
16 Brno	241	M	50		Y		P	L4/5				Y			1	50	7	36	8	55	Fresh	1580	Stomacher	4	100	14	P. acnes, S. intermedius	1	7	MALDI-TOF	25.3165	177.215
16 Brno	242	M	32		Y		E	L4/5				Y			1	10	2	6	5	46	Fresh	900	Stomacher	4	100	14
16 Brno	243	M	62				P	L4/5				Y			1	2.5	5	3	5	37.7	Fresh	775	Stomacher	4	100	14	P. acnes	5		MALDI-TOF	258.065
16 Brno	244	M	37				E	L5/S1						Y	1	1	4	1	7	58	Fresh	620	Stomacher	4	100	14
16 Brno	245	F	45		Y		E	L4/5				Y			1					52	Fresh	700	Stomacher	4	100	14	S. epiderm. (CoNS)/6, Actinomyces odontolyticus/8		14	MALDI-TOF		800
16 Brno	246	M	32				E	L4/5				Y			1	36	8	2	9	55	Fresh	2720	Stomacher	4	100	14	P. acnes	2		MALDI-TOF	29.4118
16 Brno	247	F	34				E	L5/S1						Y	1	25	8	10	7	46	Fresh	1070	Stomacher	4	100	14
16 Brno	248	F	54				E	L5/S1						Y	1			4	9	50	Fresh	190	Stomacher	4	100	14
16 Brno	249	M	45				E	L5/S1						Y	1	4	4	4	3.5	42	Fresh	430	Stomacher	4	100	14
16 Brno	250	M	62		Y		P	L4/5				Y			1						Fresh	810	Stomacher	4	100	14
16 Brno	251	F	60				P	L4/5				Y			1		8		6	52	Fresh	900	Stomacher	4	100	14	P. acnes	31		MALDI-TOF	1377.78				1				Completed	P. acnes only	Yes	Yes	Yes	Yes
16 Brno	252	M	59				E	L4/5				Y			1	13	7	3.5	6	30	Fresh	710	Stomacher	4	100	14	S. saccharolyticus (CoNS)		5	MALDI-TOF		281.69
16 Brno	253	F	50				E	L5/S1						Y	1	5	1	5	5	26	Fresh	210	Stomacher	4	100	14
16 Brno	254	M	33				S	L5/S1						Y	1	2		2	7	52	Fresh	740	Stomacher	4	100	14
16 Brno	255	M	27				E	L5/S1						Y	1	3	5	3	4	33.3	Fresh	1130	Stomacher	4	100	14
16 Brno	256	F	39				E	L5/S1						Y	1	8	7	4	6.5	46	Fresh	500	Stomacher	4	100	14
16 Brno	257	F	45				S	L4/5				Y			1	2	4	1	8	46	Fresh	550	Stomacher	4	100	14	P. acnes	56		MALDI-TOF	4072.73		1						Completed	P. acnes only	Yes	Yes	No	No
16 Brno	258	F	40				S	L4/5				Y			1	6	7	6	9	68.8	Fresh	460	Stomacher	4	100	14
16 Brno	259	M	55				P	L2/3		Y					1	24	3	12	4	24	Fresh	350	Stomacher	4	100	14
16 Brno	260	M	54				S	L2/3		Y					1					58	Fresh	900	Stomacher	4	100	14	S. haemolyticus (CoNS)		2	MALDI-TOF		88.8889
16 Brno	261	M	28				E	L5/S1						Y	1	4	4	2	3	0.2	Fresh	580	Stomacher	4	100	14	P. acnes	30		MALDI-TOF	2068.97		1						Completed	P. acnes only	Yes	Yes	Yes	Yes
16 Brno	262	F	75				E	L3/4			Y				1						Fresh	1190	Stomacher	4	100	14
16 Brno	263	F	58				P	L4/5				Y			1		8	7	10	42.2	Fresh	2000	Stomacher	4	100	14
16 Brno	264	F	40				P	L4/5				Y			1	24	8	15	10	22	Fresh	440	Stomacher	4	100	14	P. acnes	2		MALDI-TOF	181.818
16 Brno	265	M	62				S	L5/S1						Y	1	3	5	3	2	56	Fresh	1040	Stomacher	4	100	14
16 Brno	266	M	50				S	L5/S1						Y	1	3	7	2	6	80	Fresh	300	Stomacher	4	100	14	P. acnes	9		MALDI-TOF	1200		1
16 Brno	267	F	58				P	L5/S1						Y	1	40	10	36	10	58	Fresh	630	Stomacher	4	100	14
16 Brno	268	F	26				E	L5/S1						Y	1	11	4	7	3	34	Fresh	770	Stomacher	4	100	14
16 Brno	269	F	37				S	L5/S1						Y	1	10		5	3	42	Fresh	860	Stomacher	4	100	14
16 Brno	270	M	40	Y			E	L5/S1						Y	1	5	3	3	4	48	Fresh	630	Stomacher	4	100	14
16 Brno	271	M	46				E	L5/S1						Y	1						Fresh	1470	Stomacher	4	100	14
16 Brno	272	F	61				E	L4/5				Y			1	3	3	3	4	60	Fresh	260	Stomacher	4	100	14
16 Brno	273	M	23				E	L4/5,L5/S1				Y		Y	2	1.5	4	1	5	36	Fresh	1670	Stomacher	4	100	14	P. acnes, Str. mitis	16	7	MALDI-TOF	383.234	167.665	1
16 Brno	274	M	80				S	L4/5				Y			1	0	5	0		46.6	Fresh	2140	Stomacher	4	100	14
16 Brno	275	F	62				E	L5/S1						Y	1	2.5	7	2.5	7	52	Fresh	1270	Stomacher	4	100	14
16 Brno	276	F	36				S	L5/S1						Y	1	5	5.5	1	6.5	56	Fresh	1790	Stomacher	4	100	14
16 Brno	277	M	40				S	L5/S1						Y	1	1	6	1	4	62	Frozen	1090	Stomacher	4	100	14	Str. mitis/30, Str. parasanguinis/20, Actinomyces graevenitz/15		65	MALDI-TOF		2385.32
16 Brno	278	M	57			Y	S	L4/5				Y			1	8	3	4	3	46	Fresh	810	Stomacher	4	100	14
16 Brno	279	F	57				E	L4/5				Y			1	6		6	7	46	Fresh	430	Stomacher	4	100	14
16 Brno	280	F	27				E	L5/S1						Y	1	0.75	7	0.75	7		Fresh	500	Stomacher	4	100	14
16 Brno	281	M	25				S	L5/S1						Y	1	6	3	4.5	5	24	Fresh	390	Stomacher	4	100	14	P. acnes	20		MALDI-TOF	2051.28		1
16 Brno	282	F	36				S	L5/S1						Y	1	6	8	6	7	60	Fresh	480	Stomacher	4	100	14	P. acnes	11		MALDI-TOF	916.667		1
16 Brno	283	M	39				S	L5/6					Y		1	7		2		28	Fresh	720	Stomacher	4	100	14
16 Brno	284	F	47				E	L5/S1						Y	1	7	4	3	8	64	Fresh	350	Stomacher	4	100	14	P. acnes, S. haemolyticus (CoNS)	13	70	MALDI-TOF	1485.71	8000					1
16 Brno	285	M	43				E	L5/S1						Y	1	3	5	3	6	40	Fresh	1140	Stomacher	4	100	14	P. acnes, S. hominis (CoNS)	1	1	MALDI-TOF	35.0877	35.0877
16 Brno	286	F	44				E	L5/S1						Y	1					44	Fresh	6530	Stomacher	4	100	14	P. acnes	2		MALDI-TOF	12.2511
16 Brno	287	F	38				S	L5/S1						Y	1	12	5	7	5		Fresh	1720	Stomacher	4	100	14	P. acnes	75		MALDI-TOF	1744.19						1
16 Brno	288	M	46				E	L5/S1						Y	1	24	3	2	6	28	Fresh	630	Stomacher	4	100	14
16 Brno	289	M	42				E	L4/5				Y			1	4	3	4	4	34	Fresh	2070	Stomacher	4	100	14	S. hominis (CoNS)		4	MALDI-TOF		77.2947
16 Brno	290	M	49				S	L5/S1						Y	1	8	6	3	8	66	Fresh	1860	Stomacher	4	100	14
16 Brno	291	M	42				E	L5/S1						Y	1	2	6.5	2	0	64.4	Fresh	1460	Stomacher	4	100	14	P. acnes	75		MALDI-TOF	2054.79				1
16 Brno	292	F	42				E	L4/5,L5/S1				Y		Y	2	5	4	5	5	30	Fresh	1910	Stomacher	4	100	14
16 Brno	293	M	42				E	L5/S1						Y	1	10	4	3	8	24	Fresh	810	Stomacher	4	100	14	P. acnes/15, S. aureus (CoNS)/6	15	6	MALDI-TOF	740.741	296.296
16 Brno	294	M	33				E	L4/5				Y			1	13	3	6	8		Fresh	1930	Stomacher	4	100	14	P. acnes	435		MALDI-TOF	9015.54					1			Completed	P. acnes only	Yes	Yes	Yes	Yes
16 Brno	295	F	40	Y	Y		E	L5/S1						Y	1						Fresh	440	Stomacher	4	100	14
16 Brno	296	M	55				S	L3/4			Y				1	1.5	4	1.5	7	52	Fresh	1700	Stomacher	4	100	14	P. acnes	148		MALDI-TOF	3482.35				1				Completed	P. acnes only	Yes	No	Yes	Yes
16 Brno	297	F	52	Y			S	L4/5				Y			1	5	7	5	7	46.6	Fresh	1510	Stomacher	4	100	14	S. saccharolyticus (CoNS)		1	MALDI-TOF		26.4901
16 Brno	299	M	56				E	L4/5				Y			1						Fresh	870	Stomacher	4	100	14	P. acnes	1		MALDI-TOF	45.977
16 Brno	300	M	62		Y		E	L4/5,L5/S1				Y		Y	2	12	6			36	Fresh	450	Stomacher	4	100	14	P. acnes	14		MALDI-TOF	1244.44						1
16 Brno	301	F	41	Y			E	L4/5				Y			1	180	5	24	5.5	38	Fresh	1770	Stomacher	4	100	14	P. acnes	176		MALDI-TOF	3977.4				1				Completed	P. acnes only	Yes	Yes	Yes	Yes
16 Brno	302	M	75				E	L4/5				Y			1	6	5	3	0	34	Fresh	420	Stomacher	4	100	14
16 Brno	303	M	52				S	L4/5				Y			1	7	4.5	5	4.5	56	Fresh	480	Stomacher	4	100	14	P. acnes	27		MALDI-TOF	2250						1
16 Brno	304	F	66				S	L4/5				Y			1						Fresh	350	Stomacher	4	100	14	S. pasteuri (CoNS)		5	MALDI-TOF		571.429
16 Brno	305	M	28				E	L4/5				Y			1	5	4	4	4	22	Fresh	1030	Stomacher	4	100	14	P. acnes	178		MALDI-TOF	6912.62				1
16 Brno	306	M	58				S	L5/S1						Y	1						Fresh	200	Stomacher	4	100	14
16 Brno	307	M	30			Y	E	L5/S1						Y	1	60	6	3	7	60	Fresh	640	Stomacher	4	100	14	S. saccharolyticus (CoNS)		5	MALDI-TOF		312.5
16 Brno	308	M	59				S	L4/5				Y			1	6.5	6	6.5	7	48	Fresh	1370	Stomacher	4	100	14	P. acnes	1		MALDI-TOF	29.1971
16 Brno	310	M	63			Y	S	L5/S1						Y	1	5	6	5	6	60	Fresh	40	Stomacher	4	100	14	P. acnes	7		MALDI-TOF	7000		1
16 Brno	311	F	51	Y			E	L4/5				Y			1	20	5	13	6	50	Fresh	660	Stomacher	4	100	14	P. acnes	14		MALDI-TOF	848.485		1
16 Brno	312	F	71				S	L4/5				Y			1						Fresh	170	Stomacher	4	100	14
16 Brno	313	M	55				S	L4/5				Y			1						Fresh	2140	Stomacher	4	100	14	P. acnes	1		MALDI-TOF	18.6916
16 Brno	314	M	43		Y		S	L5/S1						Y	1	4	5	4	5	42	Fresh	850	Stomacher	4	100	14	P. acnes	1		MALDI-TOF	47.0588
16 Brno	315	M	42				E	L4/5				Y			1	3	4	2	6	30	Fresh	3320	Stomacher	4	100	14	P. acnes	1		MALDI-TOF	12.0482
16 Brno	316	M	46		Y		S	L4/5				Y			1	5	3	5	9	50	Fresh	1090	Stomacher	4	100	14	P. acnes, S. hominis (CoNS)	16	2	MALDI-TOF	587.156	73.3945			1
16 Brno	317	M	34				S	L4/5				Y			1	2	6	2	6	46	Fresh	2200	Stomacher	4	100	14
16 Brno	318	F	59				S	L5/S1						Y	1	8	7	6	7	60	Fresh	1320	Stomacher	4	100	14
16 Brno	319	F	49				S	L4/5				Y			1	8	5	8	6	34	Fresh	230	Stomacher	4	100	14	Rothia dentocariosa		1	MALDI-TOF		173.913
16 Brno	320	F	44				S	L5/S1						Y	1	3	5	3	4		Fresh	170	Stomacher	4	100	14
16 Brno	321	M	49				P	L5/S1						Y	1	120	6	24	5	46	Fresh	440	Stomacher	4	100	14
16 Brno	322	M	48				S	L3/4			Y				1						Fresh	570	Stomacher	4	100	14	P. acnes	17		MALDI-TOF	1192.98						1		Completed	P. acnes only	Yes	Yes	Yes	Yes
16 Brno	323	M	39				S	L4/5				Y			1	0.5	5	0.5	5	26	Fresh	1500	Stomacher	4	100	14
16 Brno	324	F	54				P	L4/5				Y			1	12	7	7	9	32	Fresh	660	Stomacher	4	100	14
16 Brno	325	F	72			Y	S	L3/4			Y				1	5	8	5	8	55	Fresh	300	Stomacher	4	100	14	S. epiderm. (CoNS)		1	MALDI-TOF		133.333
16 Brno	326	F	50				S	L5/S1						Y	1	4	3	4		15	Fresh	1480	Stomacher	4	100	14	P. acnes	1		MALDI-TOF	27.027
16 Brno	327	F	37				E	L5/S1						Y	1	6	4	6	6	38	Fresh	1130	Stomacher	4	100	14
16 Brno	328	F	60		Y		E	L4/5				Y			1	4	5	4	7	53	Fresh	870	Stomacher	4	100	14
16 Brno	329	M	44				E	L5/S1						Y	1			4	8	52	Fresh	2620	Stomacher	4	100	14
16 Brno	330	M	73				P	L3/4,L4/5			Y	Y			2	36	8	24	9	36	Fresh	40	Stomacher	4	100	14	S. epiderm. (CoNS)		9	MALDI-TOF		9000
16 Brno	331	M	59				E	L4/5				Y			1						Fresh	310	Stomacher	4	100	14
16 Brno	332	M	37				S	L4/5				Y			1	5	8.5	4	8.5	60	Fresh	570	Stomacher	4	100	14	P. acnes	8		MALDI-TOF	561.404
16 Brno	333	F	52				E	L4/5				Y			1	16	1	16	3	22	Fresh	520	Stomacher	4	100	14	P. acnes	3		MALDI-TOF	230.769
16 Brno	334	F	44	Y	Y		P	L5/S1						Y	1						Fresh	570	Stomacher	4	100	14
16 Brno	335	M	67				S	L5/S1						Y	1	4	4	2	1	14	Fresh	870	Stomacher	4	100	14	P. acnes	77		MALDI-TOF	3540.23		1
16 Brno	336	M	39				P	L5/S1						Y	1						Fresh	1300	Stomacher	4	100	14	S. haemolyticus (CoNS)		1	MALDI-TOF		30.7692
16 Brno	337	F	43		Y		E	L5/S1						Y	1						Fresh	530	Stomacher	4	100	14
16 Brno	338	F	50				E	L5/6					Y		1						Fresh	150	Stomacher	4	100	14
16 Brno	339	M	56				E	L4/5				Y			1	5		5		64	Fresh	1090	Stomacher	4	100	14	P. acnes, S. epiderm. (CoNS)	1	1	MALDI-TOF	36.6972	36.6972
16 Brno	340	F	54				P	L4/5				Y			1	12	9	5	9	46	Fresh	1390	Stomacher	4	100	14	S. epiderm. (CoNS)		3	MALDI-TOF		86.3309
16 Brno	341	M	78			Y	E	L4/5				Y			1						Fresh	3340	Stomacher	4	100	14	P. acnes	1		MALDI-TOF	11.976
16 Brno	342	M	23				S	L5/S1						Y	1	5	1	5	4	42	Fresh	890	Stomacher	4	100	14	P. acnes	11		MALDI-TOF	494.382
16 Brno	343	M	43	Y			E	L5/S1						Y	1	0	0	6	7	82	Fresh	1080	Stomacher	4	100	14
16 Brno	344	M	21				E	L5/S1						Y	1	25	4	25	6	24	Fresh	170	Stomacher	4	100	14
16 Brno	345	F	52			Y	E	L5/S1						Y	1						Fresh	650	Stomacher	4	100	14
16 Brno	346	M	41		Y		E	L4/5				Y			1	7	7	8	9	70	Fresh	450	Stomacher	4	100	14	P. acnes	1		MALDI-TOF	88.8889
16 Brno	347	M	41		Y		P	L4/5				Y			1	12	7	7	7	36	Fresh	270	Stomacher	4	100	14
16 Brno	348	M	26				S	L5/S1						Y	1	9	4	1	5	26	Fresh	1140	Stomacher	4	100	14
16 Brno	349	M	56			Y	P	L4/5				Y			1	36	4	6	6	32	Fresh	1670	Stomacher	4	100	14	P. acnes	5		MALDI-TOF	119.76
16 Brno	350	M	39	Y			E	L5/S1						Y	1	12	3	5	3	40	Fresh	1230	Stomacher	4	100	14
16 Brno	351	M	27				E	L5/S1						Y	1	3	7	3	6	36	Fresh	1110	Stomacher	4	100	14
16 Brno	352	F	67				E	L4/5,L5/S1				Y		Y	2						Fresh	1630	Stomacher	4	100	14
16 Brno	353	M	45				E	L5/S1						Y	1	8	2	8	5	28	Fresh	960	Stomacher	4	100	14
16 Brno	354	F	60				S	L3/4			Y				1	8		2		48	Fresh	1820	Stomacher	4	100	14	C. minutissimum		2	MALDI-TOF		43.956
16 Brno	355	M	27				S	L5/S1						Y	1	2	3	1.5	7	40	Fresh	780	Stomacher	4	100	14	P. acnes	1		MALDI-TOF	51.2821
16 Brno	357	M	55				S	L5/S1						Y	1	0	9		9	88	Fresh	1310	Stomacher	4	100	14
16 Brno	358	M	55				E	L4/5				Y			1	40	2	1.5	6	40	Fresh	180	Stomacher	4	100	14
16 Brno	359	M	43				S	L5/S1						Y	1	1	4	1	8	60	Fresh	520	Stomacher	4	100	14	P. acnes	2		MALDI-TOF	153.846
16 Brno	360	M	46				E	L5/S1						Y	1	6	5	3	7	34	Fresh	210	Stomacher	4	100	14	P. acnes, S. haemolyticus (CoNS)	110	1	MALDI-TOF	20952.4	190.476			1
16 Brno	361	F	66				S	L4/5				Y			1	1	5	1	7	56	Fresh	1880	Stomacher	4	100	14
16 Brno	362	M	54	Y			E	L4/5,L5/S1				Y		Y	2	8	6	8	6	32	Fresh	100	Stomacher	4	100	14	P. acnes	5		MALDI-TOF	2000		1
16 Brno	363	F	33			Y	E	L4/5				Y			1	2	6	2	6	46	Fresh	1920	Stomacher	4	100	14	P. acnes	24		MALDI-TOF	500						1
16 Brno	364	F	49				S	L4/5				Y			1	12	2	12	2	40	Fresh	380	Stomacher	4	100	14	S. epiderm. (CoNS)		20	MALDI-TOF		2105.26
16 Brno	365	F	58				S	L4/5				Y			1	36	6	7	7	36	Fresh	350	Stomacher	4	100	14	P. acnes	1		MALDI-TOF	114.286
16 Brno	366	M	53	Y	Y		P	L4/5				Y			1	7	7					1020	Stomacher	4	100	14	P. acnes/4, S. epiderm. (CoNS)/4, Str. viridans/15	4	19	MALDI-TOF	156.863	745.098
16 Brno	367	M	29				E	L5/S1						Y	1	36	2	5	3	28	Fresh	1110	Stomacher	4	100	14
16 Brno	368	M	25				E	L4/5				Y			1	10	6	8	7	36	Fresh	1610	Stomacher	4	100	14	P. acnes, S. capitis (CoNS)	4	5	MALDI-TOF	99.3789	124.224
16 Brno	370	M	61		Y		S	L5/S1						Y	1	1		1		71	Fresh	2080	Stomacher	4	100	14	P. acnes	5		MALDI-TOF	96.1538
16 Brno	371	M	72	Y			E	L4/5				Y			1	11	9	10	9	70	Fresh	960	Stomacher	4	100	14
16 Brno	372	F	47	Y			E	L4/5				Y			1	1	5	1	5	58	Fresh	580	Stomacher	4	100	14
16 Brno	373	M	60			Y	E	L4/5				Y			1		6		6	42	Fresh	2880	Stomacher	4	100	14	S. saccharolyticus (CoNS)		2	MALDI-TOF		27.7778
16 Brno	374	M	42		Y		E	L5/S1						Y	1	2	5	2	5	44	Fresh	2450	Stomacher	4	100	14
16 Brno	375	M	56				E	L4/5				Y			1						Fresh	1020	Stomacher	4	100	14	S. epiderm. (CoNS)		2	MALDI-TOF		78.4314
16 Brno	376	M	41				S	L5/S1						Y	1	3	1	3	1	30	Fresh	1550	Stomacher	4	100	14	P. acnes, S. capitis (CoNS)	1	1	MALDI-TOF	25.8065	25.8065
16 Brno	378	M	45				S	L5/S1						Y	1	missing questionaire					Fresh	2100	Stomacher	4	100	14
16 Brno	379	M	52		Y	Y	S	L4/5				Y			1	5	7	2	7	50	Fresh	500	Stomacher	4	100	14	P. acnes	5		MALDI-TOF	400
16 Brno	381	F	50				E	L4/5				Y			1	120	7	24	6	46	Fresh	1200	Stomacher	4	100	14	P. acnes	1		MALDI-TOF	33.3333
16 Brno	382	F	58		Y		E	L4/5				Y			1						Fresh	210	Stomacher	4	100	14	Agromyces unspecified		1	MALDI-TOF		190.476
16 Brno	383	M	70			Y	P	L4/5				Y			1			10	6	53.3	Fresh	700	Stomacher	4	100	14	S. hominis (CoNS)		1	MALDI-TOF		57.1429
16 Brno	384	M	52				S	L4/5				Y			1						Fresh	3330	Stomacher	4	100	14
16 Brno	385	M	35				S	L5/S1						Y	1						Fresh	920	Stomacher	4	100	14
16 Brno	386	M	48				E	L4/5				Y			1	3.5	6 to 7	3.5	6 to 7	48	Fresh	730	Stomacher	4	100	14
16 Brno	387	M	67				S	L2/3		Y					1						Fresh	190	Stomacher	4	100	14
16 Brno	389	M	56				S	L4/5				Y			1						Fresh	190	Stomacher	4	100	14
16 Brno	390	M	61			Y	E	L4/5				Y			1						Fresh	720	Stomacher	4	100	14	S. epiderm. (CoNS)		1	MALDI-TOF		55.5556
16 Brno	391	M	58				S	L3/4			Y				1						Fresh	290	Stomacher	4	100	14	S. capitis (CoNS)		3	MALDI-TOF		413.793
16 Brno	392	M	58				E	L4/5				Y			1		5	2	7	36	Fresh	320	Stomacher	4	100	14	P. acnes, S. unspecified (CoNS)	1	3	MALDI-TOF	125	375
16 Brno	394	F	51				E	L4/5				Y			1			1	2	38	Fresh	110	Stomacher	4	100	14
16 Brno	395	F	79				E	L5/S1						Y	1			1.5		68	Fresh	missing but zero CFU	Stomacher	4	100	14
16 Brno	396	M	25				E	L5/S1						Y	1		4		3	30	Fresh	450	Stomacher	4	100	14
16 Brno	397	M	55		Y		E	L3/4			Y				1	5	8	5	8	48	Fresh	620	Stomacher	4	100	14
16 Brno	398	M	61				S	L4/5				Y			1	4	7	4	7	44	Fresh	140	Stomacher	4	100	14
16 Brno	399	M	31			Y	P	L5/S1						Y	1	24	7	0.5	9	18	Fresh	460	Stomacher	4	100	14	P. acnes, S. warneri (CoNS)	4	1	MALDI-TOF	347.826	86.9565
16 Brno	400	M	58				P	L4/5				Y			1					70	Fresh	850	Stomacher	4	100	14
16 Brno	401	F	43				E	L4/5				Y			1	120	5	3	4	38	Fresh	920	Stomacher	4	100	14
16 Brno	402	F	54				S	L4/5				Y			1			6	7	74	Fresh	395	Stomacher	4	100	14
16 Brno	403	F	41				E	L4/5				Y			1	7	5	3	7	40	Fresh	1010	Stomacher	4	100	14	P. acnes	82		MALDI-TOF	3247.52						1
16 Brno	404	F	43				S	L5/S1						Y	1	5	7	1	10	62	Frozen	340	Stomacher	4	100	14
16 Brno	405	F	52				S	L4/5				Y			1	6	4	6	8	58	Frozen	920	Stomacher	4	100	14	P. acnes	55		MALDI-TOF	2391.3						1
16 Brno	406	M	71				E	L4/5,L5/S1				Y		Y	2	missing questionaire					Frozen	550	Stomacher	4	100	14	P. acnes	25		MALDI-TOF	1818.18						1
16 Brno	407	M	40				E	L5/S1						Y	1	5	4	5	2	20	Frozen	1240	Stomacher	4	100	14	P. acnes	58		MALDI-TOF	1870.97						1
16 Brno	408	M	20				E	L4/5				Y			1	6	3	4	5	20	Frozen	1400	Stomacher	4	100	14
16 Brno	409	F	34				E	L5/S1						Y	1	24	6	3	5	54	Frozen	2140	Stomacher	4	100	14	P. acnes	1		MALDI-TOF	18.6916
16 Brno	410	M	56		Y	Y	E	L4/5				Y			1	2	5	2	5	48	Frozen	1560	Stomacher	4	100	14	P. acnes	14		MALDI-TOF	358.974
16 Brno	411	F	58				S	L4/5				Y			1	12	6	3	5	16	Frozen	700	Stomacher	4	100	14	P. acnes/2, S. hominis (CoNS)/2, Paenibacillus unspecified/1	2	3	MALDI-TOF	114.286	171.429
16 Brno	412	F	56				E	L4/5				Y			1	17	9	8	9	40	Frozen	1760	Stomacher	4	100	14	P. acnes	9		MALDI-TOF	204.545
16 Brno	413	F	35				S	L5/S1						Y	1	36	5	12	3	52	Frozen	530	Stomacher	4	100	14
16 Brno	414	F	67		Y		E	L4/5				Y			1			18	5	50	Frozen	180	Stomacher	4	100	14
16 Brno	416	M	51				S	L5/S1						Y	1	3	2	2.5	7	42	Fresh	1440	Stomacher	4	100	14	Str. viridans		1	MALDI-TOF		27.7778
16 Brno	418	M	60				E	L4/5				Y			1	3	6	1	7	57.7	Fresh	660	Stomacher	4	100	14	P. acnes, S. warneri (CoNS)	10	95	MALDI-TOF	606.061	5757.58
16 Brno	419	M	65				S	L3/4			Y				1	1		1		60	Fresh	210	Stomacher	4	100	14
16 Brno	420	M	57				E	L5/S1						Y	1	9	6	6	4	30	Fresh	1040	Stomacher	4	100	14	P. acnes/2, P. acidifaciens/1, S. hominis (CoNS)/2	2	3	MALDI-TOF	76.9231	115.385
16 Brno	421	F	49				E	L4/5				Y			1	6	3	6	3	36	Fresh	420	Stomacher	4	100	14	P. acnes	69		MALDI-TOF	6571.43						1
16 Brno	422	F	61				E	L5/S1						Y	1	6	7		5	44	Fresh	2500	Stomacher	4	100	14
16 Brno	423	F	45				E	L4/5				Y			1	12	3	12	5	26	Frozen	2780	Stomacher	4	100	14
16 Brno	424	M	66				E	L3/4			Y				1	1.1		1.1	5	55.5	Frozen	1620	Stomacher	4	100	14	P. acnes/2, Str. oralis/3, Veilonella dispar/3	2	6	MALDI-TOF	49.3827	148.148
16 Brno	425	F	59				S	L4/5				Y			1	4	8	3	8	34	Frozen	960	Stomacher	4	100	14
16 Brno	426	M	38	Y			E	L5/S1						Y	1	10	3	7	3	28	Frozen	770	Stomacher	4	100	14
16 Brno	427	M	44				S	L5/S1						Y	1	1	0	1	1	10	Fresh	1780	Stomacher	4	100	14	P. acnes/51, P. granulosum/3, Finegoldia magna/1	51	4	MALDI-TOF	1146.07	89.8876	1
16 Brno	428	M	67				S	L3/4			Y				1			1.5	9	58	Fresh	2260	Stomacher	4	100	14
16 Brno	429	M	61				S	L4/5				Y			1	1	1	1	8	chybí data	Fresh	910	Stomacher	4	100	14	S. lugdunensis (CoNS)		1	MALDI-TOF		43.956
16 Brno	430	F	76				S	L4/5				Y			1			1.5		55	Fresh	2210	Stomacher	4	100	14
16 Brno	431	M	47			Y	p	L5/S1						Y	1	7	7	7	7	26	Frozen	90	Stomacher	4	100	14	C. tuberculostearicum		5	MALDI-TOF		2222.22
16 Brno	432	F	53				p	L3/4			Y				1	7	2	1	2	54	Fresh	910	Stomacher	4	100	14
16 Brno	433	F	59		Y		p	L4/5				Y			1	3	5	3	10	30	Fresh	990	Stomacher	4	100	14	S. saccharolyticus (CoNS)		1	MALDI-TOF		40.404
16 Brno	434	F	73			Y	E	L5/S1						Y	1					50	Fresh	1230	Stomacher	4	100	14
16 Brno	435	M	80		Y		p	L4/5				Y			1						Fresh	1890	Stomacher	4	100	14
16 Brno	436	M	47				E	L4/5				Y			1	1	4	1	6	44	Fresh	30	Stomacher	4	100	14
16 Brno	438	F	52				E	L5/6					Y		1	missing questionaire					Fresh	1130	Stomacher	4	100	14
16 Brno	440	F	34				p	L5/S1						Y	1	3	8	3	5	52	Fresh	430	Stomacher	4	100	14	P. acnes	46		MALDI-TOF	4279.07						1
16 Brno	441	M	81				E	L5/S1						Y	1	2	3	2	1	53.3	Fresh	550	Stomacher	4	100	14	P. acnes, S. epiderm. (CoNS)	12	1	MALDI-TOF	872.727	72.7273
16 Brno	442	F	49				E	L4/5				Y			1	missing questionaire					Fresh	160	Stomacher	4	100	14	P. acnes	21		MALDI-TOF	5250				1
16 Brno	443	M	40				p	L4/5				Y			1	10	7	10	6	56	Fresh	820	Stomacher	4	100	14
16 Brno	444	F	79				E	L4/5				Y			1	2	8	2	6	66.7	Fresh	1180	Stomacher	4	100	14	S. haemolyticus (CoNS), Arthrobacter unspecified		1	MALDI-TOF		33.8983
16 Brno	445	M	54		Y		E	L4/5				Y			1	13	4	1	8	56	Fresh	280	Stomacher	4	100	14
16 Brno	446	M	49				S	L4/5				Y			1	4	5	4	5	46	Fresh	1790	Stomacher	4	100	14	P. acnes	22		MALDI-TOF	491.62
16 Brno	447	M	53				E	L4/5				Y			1	3	6	2	6	38	Frozen	2660	Stomacher	4	100	14
16 Brno	448	F	52				E	L5/S1						Y	1	4	5			20	Fresh	770	Stomacher	4	100	14
16 Brno	449	M	57	Y			E	L4/5,L5/S1				Y		Y	2	2	1	9	6	42	Fresh	720	Stomacher	4	100	14
16 Brno	450	M	52				S	L3/4,L4/5			Y	Y			2	120	7.5	24	8.5	28	Fresh	920	Stomacher	4	100	14
16 Brno	451	M	57				S	L5/S1						Y	1	3	5	3		8	Fresh	2210	Stomacher	4	100	14	P. acnes	84		MALDI-TOF	1520.36		1
16 Brno	452	M	36				E	L5/S1						Y	1	0	0	1	7	51	Fresh	2300	Stomacher	4	100	14	S. saccharolyticus (CoNS)		2	MALDI-TOF		34.7826
16 Brno	453	F	37				S	L5/S1						Y	1						Fresh	470	Stomacher	4	100	14
16 Brno	454	F	59				S	L4/5				Y			1	10	3	10	3	32	Fresh	880	Stomacher	4	100	14
16 Brno	455	F	65				p	L4/5				Y			1		5	13	8	42	Fresh	1160	Stomacher	4	100	14
16 Brno	456	M	39				E	L5/S1						Y	1	1	5	0.25	6	46	Fresh	1110	Stomacher	4	100	14	P. acnes, S. hominis (CoNS)	1	1	MALDI-TOF	36.036	36.036
16 Brno	457	M	54				p	L5/S1						Y	1	8	4	3	6	40	Fresh	450	Stomacher	4	100	14
16 Brno	458	M	57		Y		E	L4/5				Y			1			12	3	20	Fresh	250	Stomacher	4	100	14
16 Brno	459	F	48				E	L4/5				Y			1	2	4	1	3	28	Fresh	480	Stomacher	4	100	14
16 Brno	460	M	59			Y	p	L4/5				Y			1	5	3	5	3	52	Frozen	2010	Stomacher	4	100	14
16 Brno	462	M	55				S	L5/S1						Y	1		2	1	8	84	Frozen	100	Stomacher	4	100	14
16 Brno	463	M	55				S	L5/S1						Y	1	12	6	4	6	10	Fresh	1660	Stomacher	4	100	14
16 Brno	464	F	30				E	L5/S1						Y	1	15	5	15	4	24	Fresh	2120	Stomacher	4	100	14
16 Brno	465	M	33				E	L4/5,L5/S1				Y		Y	2	12	3	1	2	46	Fresh	5070	Stomacher	4	100	14	P. acnes	30		MALDI-TOF	236.686
16 Brno	468	M	36				E	L4/5				Y			1	6	6	4	5	14	Fresh	290	Stomacher	4	100	14
16 Brno	469	F	42		Y		E	L5/S1						Y	1	0		4	6		Fresh	390	Stomacher	4	100	14
16 Brno	470	M	39		Y		S	L5/S1						Y	1						Fresh	370	Stomacher	4	100	14	P. acnes	1		MALDI-TOF	108.108
16 Brno	471	M	36				S	L5/S1						Y	1	5	5	5	5	26	Fresh	2190	Stomacher	4	100	14	P. acnes	1		MALDI-TOF	18.2648
16 Brno	472	F	48				E	L5/S1						Y	1	3	7	1	7	66	Frozen	690	Stomacher	4	100	14
16 Brno	473	M	56		Y		E	L5/S1						Y	1	7		5	6	36	Fresh	100	Stomacher	4	100	14	P. acnes, P. granulosum	3	5	MALDI-TOF	1200	2000			1
16 Brno	474	F	46		Y		p	L5/S1						Y	1	24	5	8	5	34	Fresh	690	Stomacher	4	100	14
16 Brno	475	F	34				E	L4/5				Y			1	36	5	1	8	14	Fresh	370	Stomacher	4	100	14	Str. mitis		10	MALDI-TOF		1081.08
16 Brno	476	M	69				p	L4/5				Y			1	4	5	4	4.5	48	Fresh	1040	Stomacher	4	100	14	P. acnes	3		MALDI-TOF	115.385
16 Brno	479	F	54				S	L5/S1						Y	1	15	5	15	5	24	Fresh	370	Stomacher	4	100	14
16 Brno	480	M	28				E	L5/6					Y		1	3	3	3	3	35.6	Frozen	700	Stomacher	4	100	14	P. acnes	8		MALDI-TOF	457.143
16 Brno	481	M	40				E	L4/5				Y			1	4	7	4	5	48	Frozen	150	Stomacher	4	100	14
16 Brno	482	M	54				S	L3/4			Y				1	1	7	1	4	24	Frozen	1160	Stomacher	4	100	14
16 Brno	483	F	37				E	L5/S1						Y	1	missing questionaire					Fresh	200	Stomacher	4	100	14	P. acnes, S. haemolyticus (CoNS)	1	1	MALDI-TOF	200	200
16 Brno	484	F	51				S	L3/4			Y				1	2	6	2	6	42	Fresh	550	Stomacher	4	100	14
17 St. Anne's	118	F	61				E	L4/5				Y			1	3	8	3	8	68	Fresh	202	Stomacher	4	100	14
17 St. Anne's	119	M	53				S	L4/5				Y			1	3	6	3	5	48	Fresh	180	Stomacher	1.8	100	14	P. acnes, S. pasteuri (CoNS)	42	16	MALDI-TOF	4200	1600	1
17 St. Anne's	120	M	37				S	L5/S1						Y	1	6	5	4	5	2	Fresh	30	Stomacher	1	100	14	P. acnes	2		MALDI-TOF	666.667
17 St. Anne's	121	F	59				E	L2/3		Y					1	6	7	6	9	40	Fresh	130	Stomacher	1.3	100	14
17 St. Anne's	122	M	62				E	L3/4			Y				1	4	2	4	3	24	Fresh	200	Stomacher	2	100	14
17 St. Anne's	123	F	48			Y	E	L5/S1						Y	1	5	6	5	7	56	Fresh	290	Stomacher	2.9	100	14	P. acnes	6		MALDI-TOF	600
17 St. Anne's	124	F	74	Y			E	L3/4			Y				1	5	5	4	6	62	Fresh	160	Stomacher	1.6	100	14
17 St. Anne's	125	M	60				S	L1/2	Y						1	3	5	3	8	52	Fresh	220	Stomacher	4	100	14	S. warneri (CoNS)		11	MALDI-TOF		2000
17 St. Anne's	126	F	63				E	L2/3		Y					1	60	7	12	6	56	Fresh	50	Stomacher	4	100	14
17 St. Anne's	127	M	62				E	L3/4			Y				1	1	7	1	7	62	Fresh	90	Stomacher	4	100	14
17 St. Anne's	128	F	83				E	L4/5				Y			1	8	5	6	6	66	Fresh	180	Stomacher	4	100	14
17 St. Anne's	129	F	46				E	L4/5				Y			1	11	6	4	7	50	Fresh	150	Stomacher	4	100	14	P. acnes	2		MALDI-TOF	533.333
17 St. Anne's	130	M	56				S	L5/S1						Y	1	72	4	1	5	12	Fresh	520	Stomacher	4	100	14
17 St. Anne's	131	M	52				P	L5/S1						Y	1	2	1	5	1	10	Fresh	590	Stomacher	4	100	14	P. acnes, S. epiderm. (CoNS)	41	3	MALDI-TOF	2779.66	203.39			1
17 St. Anne's	132	M	28				E	L5/S1						Y	1	2	7	2	8	64	Fresh	700	Stomacher	4	100	14
17 St. Anne's	133	F	62				E	L4/5				Y			1	9	4	6	5	36	Fresh	780	Stomacher	4	100	14
17 St. Anne's	134	M	56				E	L5/S1						Y	1	3	3	3	3	4	Fresh	670	Stomacher	4	100	14	S. epiderm. (CoNS) S. hominis (CoNS)		100	MALDI-TOF		5970.15
17 St. Anne's	135	F	56				S	L4/5				Y			1	4	7	2	7	76	Fresh	480	Stomacher	4	100	14	S. unspecified (CoNS)		1	MALDI-TOF		83.3333
17 St. Anne's	136	M	36				S	L4/5				Y			1	0	0	2	7	34	Fresh	740	Stomacher	4	100	14	S. saccharolyticus (CoNS)		2	MALDI-TOF		108.108
17 St. Anne's	137	M	27				S	L5/S1						Y	1	5	5	5	5	32	Fresh	1220	Stomacher	4	100	14
17 St. Anne's	138	M	33				S	L4/5				Y			1	6	5	6	5	42	Fresh	380	Stomacher	4	100	14	P. acnes	1		MALDI-TOF	105.263
17 St. Anne's	139	M	82				S	L3/4			Y				1	1	5	1	6	46	Fresh	960	Stomacher	4	100	14	S. epiderm. (CoNS) S. haemolyticus (CoNS)		7	MALDI-TOF		291.667
17 St. Anne's	140	F	43				E	L5/S1						Y	1	7	7	7	7	56	Fresh	500	Stomacher	4	100	14
17 St. Anne's	141	M	57	Y			E	L3/4			Y				1	1	7	1	9	24	Fresh	840	Stomacher	4	100	14	P. acnes	1		MALDI-TOF	47.619
17 St. Anne's	142	M	51				S	L5/S1						Y	1	8	4	2	6	76	Fresh	1060	Stomacher	4	100	14
17 St. Anne's	143	M	33				E	L4/5				Y			1	10	6	10	8	46	Fresh	3460	Stomacher	4	100	14
17 St. Anne's	144	M	42	Y			S	L4/5				Y			1	4	5	1	6	60	Fresh	1550	Stomacher	4	100	14	P. acnes	26		MALDI-TOF	670.968						1
17 St. Anne's	145	M	67	Y			E	L4/5				Y			1	2	2	14	8	50	Fresh	580	Stomacher	4	100	14
17 St. Anne's	146	F	40				S	L5/S1						Y	1	3	3	1.5	5	42	Fresh	710	Stomacher	4	100	14
17 St. Anne's	147	M	64	Y			P	L5/S1						Y	1	20	6	20	6	38	Fresh	510	Stomacher	4	100	14
17 St. Anne's	148	M	54		Y		P	L4/5				Y			1	6	7	6	7	42	Fresh	500	Stomacher	4	100	14
17 St. Anne's	149	F	29				E	L4/5,L5/S1				Y		Y	2	72	5	1	9	60	Fresh	1600	Stomacher	4	100	14
17 St. Anne's	150	F	50				E	L5/S1						Y	1	4	4	4	4	46	Fresh	300	Stomacher	4	100	14
17 St. Anne's	151	F	50				S	L5/S1						Y	1	120	4	3	4	36	Fresh	1520	Stomacher	4	100	14	P. acnes	1		MALDI-TOF	26.3158
17 St. Anne's	152	F	50				E	L5/S1						Y	1	3	8	3	9	72	Fresh	460	Stomacher	4	100	14
17 St. Anne's	153	M	52				E	L4/5				Y			1	7	3	7	3	14	Fresh	510	Stomacher	4	100	14	Enterococcus gallinarum		30	MALDI-TOF		2352.94
17 St. Anne's	154	M	58				E	L4/5				Y			1	7	6	7	6	44	Fresh	800	Stomacher	4	100	14
17 St. Anne's	155	M	25				E	L5/S1						Y	1	7	5	2	5	50	Fresh	860	Stomacher	4	100	14
17 St. Anne's	156	M	34				E	L5/S1						Y	1	7	8	7	6	60	Fresh	950	Stomacher	4	100	14	P. acnes	1		MALDI-TOF	42.1053				1
17 St. Anne's	157	F	47	Y			E	L5/S1						Y	1	12	7	6	7	58	Fresh	690	Stomacher	4	100	14	P. acnes	1		MALDI-TOF	57.971
17 St. Anne's	158	M	39				E	L4/5				Y			1	4	5	3	5	76	Fresh	1680	Stomacher	4	100	14	P. acnes/1	9		MALDI-TOF	214.286
17 St. Anne's	159	M	64				E	L4/5				Y			1	6	4	6	3	50	Fresh	1010	Stomacher	4	100	14	P. acnes, S. haemolyticus (CoNS)	1	1	MALDI-TOF	39.604	39.604
17 St. Anne's	160	M	41	Y			E	L4/5				Y			1	6	4	6	6	58	Fresh	1640	Stomacher	4	100	14
17 St. Anne's	161	M	52				E	L4/5				Y			1	4	5	4	4	38	Fresh	30	Stomacher	4	100	14
17 St. Anne's	162	F	25	Y			E	L5/S1						Y	1	36	7	36	7	40	Fresh	220	Stomacher	4	100	14
17 St. Anne's	163	M	55				E	L5/S1						Y	1	3	4	2	4	52	Fresh	1040	Stomacher	4	100	14
17 St. Anne's	164	M	64				E	L4/5				Y			1	0	0	10	7	24	Fresh	500	Stomacher	4	100	14
17 St. Anne's	165	M	51				E	L4/5				Y			1	1	2	1	2	26	Fresh	1500	Stomacher	4	100	14	S. saccharolyticus (CoNS)		12	MALDI-TOF		320
17 St. Anne's	166	M	36	Y			E	L5/S1						Y	1	56	7	7	6	24	Fresh	250	Stomacher	4	100	14
17 St. Anne's	167	F	69				E	L5/S1						Y	1	6	0	6	6	26	Fresh	290	Stomacher	4	100	14
17 St. Anne's	168	F	37	Y			P	L5/S1						Y	1	84	8	2	6	48	Fresh	220	Stomacher	4	100	14
17 St. Anne's	169	F	31				E	L4/5				Y			1	5	6	4	7	44	Fresh	1010	Stomacher	4	100	14
17 St. Anne's	170	M	33				E	L4/5				Y			1	2	1	2	9	56	Fresh	970	Stomacher	4	100	14	P. acnes	6		MALDI-TOF	247.423
17 St. Anne's	171	F	52				S	L5/S1						Y	1	1	6	1	6	68	Fresh	1110	Stomacher	4	100	14
17 St. Anne's	172	F	34				S	L5/S1						Y	1	60	9	1	9	66	Fresh	800	Stomacher	4	100	14	P. acnes	4		MALDI-TOF	200
17 St. Anne's	173	M	45		Y		P	L5/S1						Y	1	5	2	7	7	52	Fresh	980	Stomacher	4	100	14	P. acnes	15		MALDI-TOF	612.245					1
17 St. Anne's	174	M	55	Y	Y	Y	S	L4/5				Y			1	250	6	250	6	52	Fresh	1170	Stomacher	4	100	14
17 St. Anne's	175	M	47				S	L3/4			Y				1	6	5	3	6	42	Fresh	1000	Stomacher	4	100	14
17 St. Anne's	176	F	44				E	L5/S1						Y	1	2	2	2	4	32	Fresh	820	Stomacher	4	100	14
17 St. Anne's	177	F	56				S	L5/S1						Y	1	180	3	4	5	64	Fresh	600	Stomacher	4	100	14
17 St. Anne's	178	F	67				S	L4/5				Y			1	16	4	12	4	22	Fresh	730	Stomacher	4	100	14
17 St. Anne's	179	M	35				S	L5/S1						Y	1	2	4	2	4	14	Fresh	480	Stomacher	4	100	14	S. saccharolyticus (CoNS)		1	MALDI-TOF		83.3333
17 St. Anne's	180	F	57				S	L5/S1						Y	1	240	9	60	9	50	Fresh	1640	Stomacher	4	100	14	P. acnes, S. hominis (CoNS)	1	1	MALDI-TOF	24.3902	24.3902
17 St. Anne's	181	M	64				S	L5/S1						Y	1	8	6	6	8	66	Fresh	990	Stomacher	4	100	14
17 St. Anne's	182	F	22				E	L5/S1						Y	1	3	4	3	7	44	Fresh	480	Stomacher	4	100	14
17 St. Anne's	183	M	49				E	L4/5				Y			1	6	4	5	4	42	Fresh	500	Stomacher	4	100	14	S. epiderm. (CoNS)		1	MALDI-TOF		80
17 St. Anne's	184	M	32				E	L5/S1						Y	1	3	1	3	9	12	Fresh	250	Stomacher	4	100	14
17 St. Anne's	185	M	22				E	L5/S1						Y	1	5	3	1	5	6	Fresh	510	Stomacher	4	100	14	P. acnes	19		MALDI-TOF	1490.2						1
17 St. Anne's	186	F	46				E	L4/5				Y			1	5	5	5	6	56	Fresh	640	Stomacher	4	100	14
17 St. Anne's	187	M	57				P	L4/5				Y			1	7	6	6	6	54	Fresh	180	Stomacher	4	100	14	P. acnes, S. epiderm. (CoNS)	1	1	MALDI-TOF	222.222	222.222
17 St. Anne's	188	F	46			Y	S	L4/5				Y			1	84	6	3	8	46	Fresh	960	Stomacher	4	100	14	P. acnes	1		MALDI-TOF	41.6667
17 St. Anne's	189	M	48				S	L5/S1						Y	1	12	2	2	8	56	Fresh	700	Stomacher	4	100	14	P. acnes	1		MALDI-TOF	57.1429
17 St. Anne's	190	M	55				P	L5/S1						Y	1	3	5	3	5	26	Fresh	110	Stomacher	4	100	14
17 St. Anne's	191	M	35			Y	S	L5/S1						Y	1	1	3	3	4	18	Fresh	60	Stomacher	4	100	14
17 St. Anne's	192	F	36				S	L5/S1						Y	1	2	5	15	7	18	Fresh	140	Stomacher	4	100	14
17 St. Anne's	193	M	66				S	L5/S1						Y	1	0	4	1	9	60	Fresh	260	Stomacher	4	100	14
17 St. Anne's	194	F	50				P	L4/5				Y			1	24	7	12	7	30	Fresh	1040	Stomacher	4	100	14	P. acnes	1		MALDI-TOF	38.4615
17 St. Anne's	195	F	63				P	L2/3		Y					1	6	7	6	5	42	Fresh	620	Stomacher	4	100	14
17 St. Anne's	196	F	49				E	L4/5				Y			1	5	5	3	8	22	Fresh	1290	Stomacher	4	100	14
17 St. Anne's	197	M	62				E	L4/5				Y			1	1	6	1	6	44	Fresh	650	Stomacher	4	100	14	S. haemolyticus (CoNS)		10	MALDI-TOF		615.385
17 St. Anne's	198	M	39				P	L5/S1						Y	1	8	5	8	5	46	Fresh	400	Stomacher	4	100	14
17 St. Anne's	199	F	80				E	L3/4			Y				1	3	7	3	7	72	Fresh	1110	Stomacher	4	100	14
17 St. Anne's	200	F	67				S	L3/4			Y				1	480	7	2	7	46	Fresh	250	Stomacher	4	100	14
17 St. Anne's	201	M	32				E	L5/S1						Y	1	3	2	2	5	44	Fresh	1650	Stomacher	4	100	14
17 St. Anne's	202	M	50				E	L4/5				Y			1	1	5	1	5	48	Fresh	420	Stomacher	4	100	14
17 St. Anne's	203	M	67				E	L4/5				Y			1	30	5	24	6	34	Fresh	350	Stomacher	4	100	14
17 St. Anne's	204	M	54		Y		S	L4/5				Y			1	6	6	6	6	22	Fresh	80	Stomacher	4	100	14
17 St. Anne's	205	M	66				S	L3/4			Y				1	3	5	2	5	20	Fresh	1710	Stomacher	4	100	14	P. acnes	5		MALDI-TOF	116.959
17 St. Anne's	206	M	35				S	L5/S1						Y	1	1	0	2	4	34	Fresh	790	Stomacher	4	100	14
17 St. Anne's	207	M	52				E	L5/S1						Y	1	3	4	3	8	78	Fresh	570	Stomacher	4	100	14	P. acnes	5		MALDI-TOF	350.877
17 St. Anne's	208	F	32				S	L5/S1						Y	1	1	7	1	7	76	Fresh	630	Stomacher	4	100	14
17 St. Anne's	209	M	31				E	L4/5				Y			1	3	3	3	6	64	Fresh	800	Stomacher	4	100	14
17 St. Anne's	210	F	69				S	L2/3		Y					1	1	4	5	9	36	Fresh	1200	Stomacher	4	100	14
17 St. Anne's	211	F	34				S	L5/S1						Y	1	4	6	4	7	34	Fresh	820	Stomacher	4	100	14
17 St. Anne's	212	M	27				S	L5/S1						Y	1	1	5	1	5	46	Fresh	500	Stomacher	4	100	14	P. acnes/1, S. haemolyticus (CoNS)/2, Str. oralis/1	1	3	MALDI-TOF	80	240
17 St. Anne's	213	M	29				S	L4/5				Y			1	4	6	4	8	64	Fresh	500	Stomacher	4	100	14	P. acnes	136		MALDI-TOF	10880		1
17 St. Anne's	214	M	67				S	L4/5				Y			1	0	0	1	9	28	Fresh	400	Stomacher	4	100	14	P. acnes, S. warneri (CoNS)	1	1	MALDI-TOF	100	100
17 St. Anne's	215	M	58				P	L4/5				Y			1	3	5	36	3	32	Fresh	450	Stomacher	4	100	14
17 St. Anne's	216	M	35		Y		S	L5/S1						Y	1	0	0	1	8	86	Fresh	480	Stomacher	4	100	14
17 St. Anne's	217	M	38	Y			S	L5/S1						Y	1	15	6	15	6	24	Fresh	110	Stomacher	4	100	14	S. saccharolyticus (CoNS)		1	MALDI-TOF		363.636
17 St. Anne's	218	F	34				E	L5/S1						Y	1	11	3	2	7	50	Fresh	310	Stomacher	4	100	14	S. saccharolyticus (CoNS)		1	MALDI-TOF		129.032
17 St. Anne's	219	F	34				P	L5/S1						Y	1	6	7	6	9	48	Fresh		Stomacher	4	100	14	Kocuria rhizophilla/1			MALDI-TOF
17 St. Anne's	220	M	48				E	L4/5,L5/S1				Y		Y	2	11	5	7	3	32	Fresh	600	Stomacher	4	100	14	P. acnes	6		MALDI-TOF	400
17 St. Anne's	221	M	61				E	L3/4,L4/5			Y	Y			2	12	6	12	6	58	Fresh		Stomacher	4	100	14
17 St. Anne's	222	M	60			Y	P	L3/4			Y				1	5	5	3	7	60	Fresh	316	Stomacher	4	100	14
17 St. Anne's	224	M	41				S	L5/6					Y		1	4	5	2	5	58	Frozen	1160	Stomacher	4	100	14	P. acnes	215		MALDI-TOF	7413.79		1
17 St. Anne's	225	M	62	Y			P	L3/4,L4/5			Y	Y			2	0	0	4	6	32	Frozen	30	Stomacher	4	100	14	P. acnes, S. warneri (CoNS)	5	3	MALDI-TOF	6666.67	4000	1
17 St. Anne's	226	F	41				P	L5/S1						Y	1	4	8	2	9	24	Frozen	490	Stomacher	4	100	14
17 St. Anne's	228	F	43	Y			S	L5/S1						Y	1	6	5	6	5	36	Fresh	440	Stomacher	4	100	14
17 St. Anne's	229	M	58	Y			P	L4/5				Y			1	30	7	30	8	56	Fresh	1150	Stomacher	4	100	14
17 St. Anne's	230	F	73				P	L3/4			Y				1	5	7	5	3	20	Fresh	80	Stomacher	4	100	14
17 St. Anne's	231	F	58				S	L5/S1						Y	1	48	8	4	8	68	Fresh	920	Stomacher	4	100	14
17 St. Anne's	232	M	42		Y		S	L5/S1						Y	1	1	6	1	6	50	Fresh	540	Stomacher	4	100	14
17 St. Anne's	233	F	68				S	L2/3		Y					1	1	6	1	6	60	Fresh	890	Stomacher	4	100	14	S. haemolyticus (CoNS), Rothia amarae		1	MALDI-TOF		44.9438
17 St. Anne's	234	M	75				S	L3/4			Y				1	2	3	2	7	58	Fresh	780	Stomacher	4	100	14
17 St. Anne's	235	M	30				E	L5/S1						Y	1	1	7	1	8	84	Fresh	1380	Stomacher	4	100	14	P. acnes	6		MALDI-TOF	173.913
17 St. Anne's	238	M	40	Y			P	L4/5				Y			1	1	5	1	2	56	Frozen	240	Stomacher	4	100	14	P. acnes	6		MALDI-TOF	1000						1
17 St. Anne's	239	M	35				P	L4/5				Y			1	3	3	2	5	52	Fresh	810	Stomacher	4	100	14
17 St. Anne's	240	M	47	Y	Y		P	L5/S1						Y	1	7	4	7	6	48	Frozen	450	Stomacher	4	100	14
17 St. Anne's	241	M	47	Y			S	L4/5				Y			1	39	5	10	5	26	Fresh	220	Stomacher	4	100	14
17 St. Anne's	242	F	77				P	L4/5				Y			1	18	9	18	9	54	Fresh	1450	Stomacher	4	100	14
17 St. Anne's	243	M	37				S	L4/5				Y			1	12	5	7	5	60	Frozen	240	Stomacher	4	100	14	P. acnes	3		MALDI-TOF	500
17 St. Anne's	244	M	39				E	L5/S1						Y	1	3	4	2	5	16	Fresh	200	Stomacher	4	100	14	P. acnes	9		MALDI-TOF	1800		1
